# Supplementary material for: Impact of Extrusion Parameters on the Formation of Nε-(Carboxymethyl)lysine, Nε-(Carboxyethyl)lysine and Acrylamide in Plant-Based Meat Analogues
Source: Int J Mol Sci. 2024 Aug 8;25(16):8668. doi: 10.3390/ijms25168668 (PMC11354377; doi:10.3390/ijms25168668)
Supplement: Supplementary file 1 [file ijms-25-08668-s001.zip]

Archive with 1 entries (1 files):
- ijms-3098942-supplementary.pdf
